# Supplementary material for: Clinical characteristics and severity of influenza infections by virus type, subtype, and lineage: A systematic literature review
Source: Influenza Other Respir Viruses. 2018 Jul 20;12(6):780–92. doi: 10.1111/irv.12575 (PMC6185883; doi:10.1111/irv.12575)
Supplement: Supplementary file 1 [file IRV-12-780-s001.xlsx]

## Sheet: Quality assessment
Possible answers: yes, no, not reported/cannot determine, not applicable	Kaji, 2003 [6]	Chi, 2008 [7]	Irving, 2012 [8]	Chaves, 2013 [9]	Dangi, 2014 [10]	Mosnier, 2015 [11]	Esposito, 2011a [12]	Daley, 2000 [15]	Silvennoinen, 2009 [16]	Drinka, 1999 [17]	Weigl, 2002 [18]	Dawood, 2011 [19]	Chiu, 2011 [20]	Hu, 2004 [21]	Meury, 2004 [22]	Guan, 2015 [23]	Mancinelli, 2016 [24]	Yang, 2014 [25]	Jennings, 2008 [26]	Loubet, 2016 [27]	Seo, 2014 [28]	Rahamat-Langendoen, 2012 [29]	Cohen, 2014 [30]	Sočan, 2014 [31]	Ishiguro, 2016 [32]	Kusznierz, 2016 [33]	Puig-Barberà, 2016a [34]	Puig-Barberà, 2016b [35]	Tan, 2013 [36]	Esposito, 2011b [37]	Shen, 2008 [38]	Peltola, 2003 [39]	Hite, 2007 [40]	Gutiérrez-Pizarraya, 2012 [41]	Wright, 1980 [42]	Yap, 2012 [43]	Wie, 2013 [44]	Frank, 1985 [45]	Belongia, 2010 [46]	Tang, 2010 [47]	Lindblade, 2010 [48]	Suess, 2012 [49]	Yang, 2012 [50]	Kawai, 2013 [51]	Hayward, 2014 [52]	Cohen, 2015 [53]	Hong, 2015 [54]
1. Was the research question or objective clearly stated?	yes	yes	yes	yes	yes	yes	yes	yes	yes	yes	yes	yes	yes	yes	yes	yes	yes	yes	yes	yes	yes	yes	yes	yes	yes	yes	yes	yes	yes	yes	yes	yes	yes	yes	no	yes	yes	no	yes	yes	yes	yes	yes	yes	yes	yes	yes
2. Was the study population clearly specified and defined?	yes	yes	yes	yes	yes	yes	yes	no	yes	yes	yes	yes	yes	yes	no	yes	yes	yes	yes	yes	yes	yes	yes	yes	yes	yes	yes	yes	yes	yes	yes	yes	yes	yes	yes	yes	yes	yes	yes	yes	yes	yes	yes	yes	yes	yes	yes
3. Was the participation rate of eligible persons at least 50%?	not reported/ cannot determine	yes	yes	yes	yes	yes	yes	not reported/ cannot determine	not reported/ cannot determine	not reported/ cannot determine	yes	not reported/ cannot determine	not reported/ cannot determine	yes	not reported/ cannot determine	yes	not reported/ cannot determine	yes	yes	yes	yes	yes	yes	yes	no	yes	yes	yes	not reported/ cannot determine	yes	yes	not reported/ cannot determine	yes	yes	not reported/ cannot determine	yes	not reported/ cannot determine	not reported/ cannot determine	yes	yes	yes	yes	not reported/ cannot determine	not reported/ cannot determine	no	no	yes
4. Were all the subjects selected or recruited from the same or similar populations (including the same time period)? Were inclusion and exclusion criteria for being in the study prespecified and applied uniformly to all participants?	yes	yes	no	yes	yes	yes	yes	not reported/ cannot determine	yes	yes	yes	yes	yes	yes	not reported/ cannot determine	yes	yes	yes	yes	yes	yes	yes	yes	no	yes	yes	yes	yes	yes	yes	yes	yes	yes	yes	no	yes	not reported/ cannot determine	yes	yes	yes	no	no	yes	yes	yes	no	yes
5. Was a sample size justification, power description, or variance and effect estimates provided?	no	no	no	no	no	no	no	no	no	no	no	no	yes	no	no	no	no	no	no	no	no	no	no	no	no	yes	yes	no	no	no	no	no	no	no	no	no	no	no	no	no	no	no	no	no	yes	no	no
6. Were the exposure(s) of interest measured prior to the outcome(s) being measured?	yes (1)	yes (1)	yes (1)	yes (1)	yes (1)	yes (1)	yes (1)	yes (1)	yes (1)	yes (1)	yes (1)	yes (1)	yes (1)	yes (1)	yes (1)	yes (1)	yes (1)	yes (1)	yes (1)	yes (1)	yes (1)	yes (1)	yes (1)	yes (1)	yes (1)	yes (1)	yes (1)	yes (1)	yes (1)	yes (1)	yes (1)	yes (1)	yes (1)	yes (1)	yes (1)	yes (1)	yes (1)	yes (1)	yes (1)	yes (1)	yes (1)	yes (1)	yes (1)	yes (1)	yes (1)	yes (1)	yes (1)
7. Was the timeframe sufficient so that one could reasonably expect to see an association between exposure and outcome if it existed?	yes	yes	yes	yes	yes	yes	yes	not reported/ cannot determine	yes	yes	yes	yes	yes	yes	yes	yes	no	no	no	yes	yes	yes	yes	yes	yes	yes	yes	yes	yes	yes	yes	yes	yes	no	no	yes	yes	yes	yes	yes	yes	no	yes	yes	yes	yes	yes
8. For exposures that can vary in amount or level, did the study examine different levels of the exposure as related to the outcome (e.g., categories of exposure, or exposure measured as continuous variable)?	yes	yes	yes	yes	yes	yes	yes	yes	yes	yes	yes	yes	yes	yes	yes	yes	yes	yes	yes	yes	yes	yes	yes	yes	yes	yes	yes	yes	yes	yes	yes	yes	yes	yes	yes	yes	yes	yes	yes	yes	yes	yes	yes	yes	yes	yes	yes
9. Were the exposure measures (independent variables) clearly defined, valid, reliable, and implemented consistently across all study participants?	yes	yes	no	no	yes	no	yes	not reported/ cannot determine	yes	no	yes	not reported/ cannot determine	yes	not reported/ cannot determine	yes	yes	yes	yes	no	yes	yes	yes	yes	yes	not reported/ cannot determine	yes	yes	yes	yes	yes	yes	no	no	yes	no	yes	yes	yes	yes	yes	yes	yes	no	yes	yes	yes	yes
10. Was the exposure(s) assessed more than once over time?	not applicable	not applicable	not applicable	not applicable	not applicable	not applicable	not applicable	not applicable	not applicable	not applicable	not applicable	not applicable	not applicable	not applicable	not applicable	not applicable	not applicable	not applicable	not applicable	not applicable	not applicable	not applicable	not applicable	not applicable	not applicable	not applicable	not applicable	not applicable	not applicable	not applicable	not applicable	not applicable	not applicable	not applicable	not applicable	not applicable	not applicable	not applicable	not applicable	not applicable	not applicable	not applicable	not applicable	not applicable	not applicable	not applicable	not applicable
11. Were the outcome measures (dependent variables) clearly defined, valid, reliable, and implemented consistently across all study participants?	not reported/ cannot determine	not reported/ cannot determine	not reported/ cannot determine	yes	yes	not reported/ cannot determine	yes	not reported/ cannot determine	yes	yes	not reported/ cannot determine	not reported/ cannot determine	yes	not reported/ cannot determine	not reported/ cannot determine	not reported/ cannot determine	no	not reported/ cannot determine	not reported/ cannot determine	not reported/ cannot determine	not reported/ cannot determine	yes	yes	not reported/ cannot determine	not reported/ cannot determine	yes	yes	yes	not reported/ cannot determine	yes	not reported/ cannot determine	not reported/ cannot determine	not reported/ cannot determine	yes	not reported/ cannot determine	not reported/ cannot determine	yes	not reported/ cannot determine	yes	yes	no	no	not reported/ cannot determine	not reported/ cannot determine	no	no	yes
12. Were the outcome assessors blinded to the exposure status of participants?	yes	yes	yes	yes	yes	yes	not reported/ cannot determine	yes	yes	yes	not reported/ cannot determine	yes	not reported/ cannot determine	not reported/ cannot determine	yes	yes	not reported/ cannot determine	not reported/ cannot determine	yes	yes	not reported/ cannot determine	not reported/ cannot determine	yes	yes	yes	yes	not reported/ cannot determine	not reported/ cannot determine	not reported/ cannot determine	yes	not reported/ cannot determine	yes	yes	yes	not reported/ cannot determine	not reported/ cannot determine	yes	not reported/ cannot determine	not reported/ cannot determine	yes	not reported/ cannot determine	yes	yes	yes	yes	not reported/ cannot determine	not reported/ cannot determine
13. Was loss to follow-up after baseline 20% or less?	not applicable	not applicable	not applicable	yes	not applicable	not applicable	yes	not applicable	not applicable	not reported/ cannot determine	not applicable	not reported/ cannot determine	yes	not applicable	not reported/ cannot determine	not applicable	yes	not applicable	not applicable	not applicable	yes	yes	yes	not reported/ cannot determine	no	not reported/ cannot determine	not reported/ cannot determine	not reported/ cannot determine	not applicable	yes	not applicable	not applicable	yes	not applicable	not applicable	yes	not reported/ cannot determine	not reported/ cannot determine	yes	yes	not applicable	not reported/ cannot determine	not applicable	not applicable	not applicable	not reported/ cannot determine	not applicable
14. Were key potential confounding variables measured and adjusted statistically for their impact on the relationship between exposure(s) and outcome(s)?	no	no	yes	yes	not reported/ cannot determine	no	yes	no	no	no	no	not reported/ cannot determine	no	no	no	no	no	no	no	no	no	no	yes	yes	no	yes	no	no	no	no	no	no	not reported/ cannot determine	not reported/ cannot determine	no	yes	yes	no	no	no	no	no	no	no	no	no	no
In all included papers, we considered:
exposure measure (independent variable): causal influenza virus i.e. virus type/subtype/lineage/etc.
outcome measure (dependent variable): presence of a sign/symptom, duration of disease, case-fatality ratio, etc.
(1) all influenza cases were laboratory-confirmed, and although the results of the laboratory analysis were available at a later stage, the "exposure" (i.e. the causal influenza virus) was not affected by the collection of data on the "outcome" (i.e. signs and symptoms, severity, etc.)

## Sheet: reference
	We used the following study quality assessment tool:
	https://www.nhlbi.nih.gov/health-topics/study-quality-assessment-tools
	Quality Assessment Tool for Observational Cohort and Cross-Sectional Studies
